# Supplementary material for: Casuarinicola australis Taylor, 2010 (Hemiptera: Triozidae), newly recorded from New Zealand
Source: Biodivers Data J. 2013 Sep 16;(1):e953. doi: 10.3897/BDJ.1.e953 (PMC3964702; doi:10.3897/BDJ.1.e953)
Supplement: XML Treatment for Casuarinicola australis [file BDJ.1.e953-treatment1.xml]

<!DOCTYPE tp:taxon-treatment
  PUBLIC "-//TaxonX//DTD Taxonomic Treatment Publishing DTD v0 20100105//EN" "tax-treatment-NSO.dtd">
<tp:taxon-treatment xmlns:tp="http://www.plazi.org/taxpub"><tp:treatment-meta><mixed-citation publication-type="journal"><person-group><name><surname>Thorpe</surname><given-names>Stephen E.</given-names></name></person-group><article-title><italic><tp:taxon-name><tp:taxon-name-part taxon-name-part-type="genus">Casuarinicola</tp:taxon-name-part> <tp:taxon-name-part taxon-name-part-type="species">australis</tp:taxon-name-part></tp:taxon-name></italic> Taylor, 2010 (<tp:taxon-name><tp:taxon-name-part taxon-name-part-type="ordo">Hemiptera</tp:taxon-name-part></tp:taxon-name>: <tp:taxon-name><tp:taxon-name-part taxon-name-part-type="familia">Triozidae</tp:taxon-name-part></tp:taxon-name>), newly recorded from New Zealand</article-title><source>Biodivers Data J</source><day>16</day><month>9</month><year>2013</year><volume>2013</volume><issue>1</issue><pub-id pub-id-type="doi">10.3897/BDJ.1.e953</pub-id></mixed-citation></tp:treatment-meta><tp:nomenclature><tp:taxon-name>
              <tp:taxon-name-part taxon-name-part-type="genus">Casuarinicola</tp:taxon-name-part>
              <tp:taxon-name-part taxon-name-part-type="species">australis</tp:taxon-name-part>
          </tp:taxon-name><tp:taxon-authority>Taylor, 2010</tp:taxon-authority></tp:nomenclature><tp:treatment-sec sec-type="materials"><title>Materials</title><list list-type="alpha-lower" list-content="occurrences"><list-item><p><bold>Type status:</bold> <named-content xmlns:xlink="http://www.w3.org/1999/xlink" content-type="dwc:typeStatus" xlink:type="simple">Other material</named-content>. <bold>Occurrence:</bold> recordedBy: <named-content xmlns:xlink="http://www.w3.org/1999/xlink" content-type="dwc:recordedBy" xlink:type="simple">Stephen Thorpe</named-content>; sex: <named-content xmlns:xlink="http://www.w3.org/1999/xlink" content-type="dwc:sex" xlink:type="simple">1 male, 1 female</named-content>; <bold>Location:</bold> country: <named-content xmlns:xlink="http://www.w3.org/1999/xlink" content-type="dwc:country" xlink:type="simple">New Zealand</named-content>; verbatimLocality: <named-content xmlns:xlink="http://www.w3.org/1999/xlink" content-type="dwc:verbatimLocality" xlink:type="simple">Mechanics Bay, Auckland City</named-content>; verbatimElevation: <named-content xmlns:xlink="http://www.w3.org/1999/xlink" content-type="dwc:verbatimElevation" xlink:type="simple">0-5 m</named-content>; verbatimLatitude: <named-content xmlns:xlink="http://www.w3.org/1999/xlink" content-type="dwc:verbatimLatitude" xlink:type="simple">36.8474938105S</named-content>; verbatimLongitude: <named-content xmlns:xlink="http://www.w3.org/1999/xlink" content-type="dwc:verbatimLongitude" xlink:type="simple">174.7869624545E</named-content>; <bold>Event:</bold> eventDate: <named-content xmlns:xlink="http://www.w3.org/1999/xlink" content-type="dwc:eventDate" xlink:type="simple">6 January 2013</named-content>; <bold>Record Level:</bold> institutionCode: <named-content xmlns:xlink="http://www.w3.org/1999/xlink" content-type="dwc:institutionCode" xlink:type="simple">Auckland Museum</named-content></p></list-item><list-item><p><bold>Type status:</bold> <named-content xmlns:xlink="http://www.w3.org/1999/xlink" content-type="dwc:typeStatus" xlink:type="simple">Other material</named-content>. <bold>Occurrence:</bold> recordedBy: <named-content xmlns:xlink="http://www.w3.org/1999/xlink" content-type="dwc:recordedBy" xlink:type="simple">Stephen Thorpe</named-content>; individualCount: <named-content xmlns:xlink="http://www.w3.org/1999/xlink" content-type="dwc:individualCount" xlink:type="simple">1</named-content>; sex: <named-content xmlns:xlink="http://www.w3.org/1999/xlink" content-type="dwc:sex" xlink:type="simple">female</named-content>; <bold>Location:</bold> country: <named-content xmlns:xlink="http://www.w3.org/1999/xlink" content-type="dwc:country" xlink:type="simple">New Zealand</named-content>; verbatimLocality: <named-content xmlns:xlink="http://www.w3.org/1999/xlink" content-type="dwc:verbatimLocality" xlink:type="simple">Felton Mathew Avenue, Saint Johns, Auckland</named-content>; verbatimLatitude: <named-content xmlns:xlink="http://www.w3.org/1999/xlink" content-type="dwc:verbatimLatitude" xlink:type="simple">36.8741794382S</named-content>; verbatimLongitude: <named-content xmlns:xlink="http://www.w3.org/1999/xlink" content-type="dwc:verbatimLongitude" xlink:type="simple">174.8506522179E</named-content>; <bold>Event:</bold> eventDate: <named-content xmlns:xlink="http://www.w3.org/1999/xlink" content-type="dwc:eventDate" xlink:type="simple">2013-02-20</named-content>; <bold>Record Level:</bold> institutionCode: <named-content xmlns:xlink="http://www.w3.org/1999/xlink" content-type="dwc:institutionCode" xlink:type="simple">Auckland Museum</named-content></p></list-item><list-item><p><bold>Type status:</bold> <named-content xmlns:xlink="http://www.w3.org/1999/xlink" content-type="dwc:typeStatus" xlink:type="simple">Other material</named-content>. <bold>Occurrence:</bold> recordedBy: <named-content xmlns:xlink="http://www.w3.org/1999/xlink" content-type="dwc:recordedBy" xlink:type="simple">Stephen Thorpe</named-content>; individualCount: <named-content xmlns:xlink="http://www.w3.org/1999/xlink" content-type="dwc:individualCount" xlink:type="simple">many</named-content>; sex: <named-content xmlns:xlink="http://www.w3.org/1999/xlink" content-type="dwc:sex" xlink:type="simple">males, females</named-content>; <bold>Location:</bold> country: <named-content xmlns:xlink="http://www.w3.org/1999/xlink" content-type="dwc:country" xlink:type="simple">New Zealand</named-content>; verbatimLocality: <named-content xmlns:xlink="http://www.w3.org/1999/xlink" content-type="dwc:verbatimLocality" xlink:type="simple">Thomas Bloodworth Park, Auckland</named-content>; verbatimElevation: <named-content xmlns:xlink="http://www.w3.org/1999/xlink" content-type="dwc:verbatimElevation" xlink:type="simple">0-5 m</named-content>; verbatimLatitude: <named-content xmlns:xlink="http://www.w3.org/1999/xlink" content-type="dwc:verbatimLatitude" xlink:type="simple">36.8652411423S</named-content>; verbatimLongitude: <named-content xmlns:xlink="http://www.w3.org/1999/xlink" content-type="dwc:verbatimLongitude" xlink:type="simple">174.7900235653E</named-content>; <bold>Event:</bold> eventDate: <named-content xmlns:xlink="http://www.w3.org/1999/xlink" content-type="dwc:eventDate" xlink:type="simple">2013-02-26</named-content>; <bold>Record Level:</bold> institutionCode: <named-content xmlns:xlink="http://www.w3.org/1999/xlink" content-type="dwc:institutionCode" xlink:type="simple">Auckland Museum</named-content></p></list-item></list></tp:treatment-sec><tp:treatment-sec sec-type="Description"><title>Description</title><p>On 6 Jan 2013, I examined some <italic><tp:taxon-name><tp:taxon-name-part taxon-name-part-type="genus">Casuarina</tp:taxon-name-part> <tp:taxon-name-part taxon-name-part-type="species">glauca</tp:taxon-name-part></tp:taxon-name></italic> trees growing in the vicinity of Ports of Auckland at Mechanics Bay. A few psylloids were observed, including a pair <italic>in copula</italic>, which I collected. The specimens will be vouchered in Auckland Museum. They are easily identified as <italic><tp:taxon-name><tp:taxon-name-part taxon-name-part-type="genus">Casuarinicola</tp:taxon-name-part> <tp:taxon-name-part taxon-name-part-type="species">australis</tp:taxon-name-part></tp:taxon-name></italic> Taylor in <xref ref-type="bibr" rid="B141285">Taylor et al. (2010)</xref>. According to the original description, "this species can be distinguished from all other species in the genus by the female having three incomplete black terminal bands in the fore wing. The male has clear wings." Actually, the bands on the female fore wing are brown, not "black", and the male fore wing is not completely "clear", having three streaks between the veins, as is obvious from the accompanying figures therein (figs. 3-6). Nevertheless, my material (see Fig. <xref ref-type="fig" rid="F288690">1</xref>) exactly matches figs. 5 and 6 in <xref ref-type="bibr" rid="B141285">Taylor et al. (2010)</xref>, and certainly keys out to <italic><tp:taxon-name><tp:taxon-name-part taxon-name-part-type="genus">Casuarinicola</tp:taxon-name-part> <tp:taxon-name-part taxon-name-part-type="species">australis</tp:taxon-name-part></tp:taxon-name></italic> therein, except only that the second and third bands on the female fore wings of my specimen are narrowly joined. Such minor variation is entirely expected for insect colour patterns, and the pattern is still by far closest to that of typical <italic><tp:taxon-name><tp:taxon-name-part taxon-name-part-type="genus">Casuarinicola</tp:taxon-name-part> <tp:taxon-name-part taxon-name-part-type="species">australis</tp:taxon-name-part></tp:taxon-name></italic> than it is to any other species of <italic><tp:taxon-name><tp:taxon-name-part taxon-name-part-type="genus">Casuarinicola</tp:taxon-name-part></tp:taxon-name></italic>. I can find no other differences. I therefore recommend that <italic><tp:taxon-name><tp:taxon-name-part taxon-name-part-type="genus">Casuarinicola</tp:taxon-name-part> <tp:taxon-name-part taxon-name-part-type="species">australis</tp:taxon-name-part></tp:taxon-name></italic> be added to the New Zealand Organisms Register (NZOR) as present in the wild. Its "origin" is "exotic". Subsequently, on 20 Feb 2013, a further female specimen was found on a <italic><tp:taxon-name><tp:taxon-name-part taxon-name-part-type="genus">Casuarina</tp:taxon-name-part></tp:taxon-name></italic> tree in the Auckland suburb of Saint Johns. The second and third bands on the fore wings are separated, though narrowly (Fig. <xref ref-type="fig" rid="F288692">2</xref>). On 26 February 2013, the species was found to be fairly common on <italic><tp:taxon-name><tp:taxon-name-part taxon-name-part-type="genus">Casuarina</tp:taxon-name-part></tp:taxon-name></italic> trees at Thomas Bloodworth Park, Auckland. Several pairs were observed <italic>in copula</italic>. One female was collected. It has the second and third bands of one forewing joined, and of the other narrowly separated. On <italic><tp:taxon-name><tp:taxon-name-part taxon-name-part-type="genus">Casuarina</tp:taxon-name-part></tp:taxon-name></italic> in Auckland, there is also an apparently undescribed Australian species of <italic><tp:taxon-name><tp:taxon-name-part taxon-name-part-type="genus">Trioza</tp:taxon-name-part></tp:taxon-name></italic>, which is more common and widespread than <italic><tp:taxon-name><tp:taxon-name-part taxon-name-part-type="genus">Casuarinicola</tp:taxon-name-part> <tp:taxon-name-part taxon-name-part-type="species">australis</tp:taxon-name-part></tp:taxon-name></italic>.</p></tp:treatment-sec><tp:treatment-sec><!--Section generated to contain objects referenced in tp:taxon-treatment.--><fig id="F288690" position="float" orientation="portrait"><label>Figure 1.</label><caption><p><italic><tp:taxon-name><tp:taxon-name-part taxon-name-part-type="genus">Casuarinicola</tp:taxon-name-part> <tp:taxon-name-part taxon-name-part-type="species">australis</tp:taxon-name-part></tp:taxon-name></italic>, fore wing of male (above) and female (below, length about 2.4 mm).</p></caption><graphic xmlns:xlink="http://www.w3.org/1999/xlink" xlink:href="biodiversity_data_journal-1-e953-g001.jpg" position="float" orientation="portrait" xlink:type="simple"/></fig><fig id="F288692" position="float" orientation="portrait"><label>Figure 2.</label><caption><p><italic><tp:taxon-name><tp:taxon-name-part taxon-name-part-type="genus">Casuarinicola</tp:taxon-name-part> <tp:taxon-name-part taxon-name-part-type="species">australis</tp:taxon-name-part></tp:taxon-name></italic>, fore wing of female from Saint Johns, 20 Feb 2013.</p></caption><graphic xmlns:xlink="http://www.w3.org/1999/xlink" xlink:href="biodiversity_data_journal-1-e953-g002.jpg" position="float" orientation="portrait" xlink:type="simple"/></fig></tp:treatment-sec><ref-list><ref id="B141285"><element-citation xmlns:xlink="http://www.w3.org/1999/xlink" publication-type="article" xlink:type="simple"><person-group person-group-type="author"><name name-style="western"><surname>Taylor</surname><given-names>Gary S.</given-names></name><name name-style="western"><surname>Austin</surname><given-names>Andrew D.</given-names></name><name name-style="western"><surname>Jennings</surname><given-names>John T.</given-names></name><name name-style="western"><surname>Purcell</surname><given-names>M. F.</given-names></name><name name-style="western"><surname>Wheeler</surname><given-names>G. S.</given-names></name></person-group><year>2010</year><article-title><italic><tp:taxon-name><tp:taxon-name-part taxon-name-part-type="genus">Casuarinicola</tp:taxon-name-part></tp:taxon-name></italic>, a new genus of jumping plant lice (<tp:taxon-name><tp:taxon-name-part taxon-name-part-type="ordo">Hemiptera</tp:taxon-name-part></tp:taxon-name>: <tp:taxon-name><tp:taxon-name-part taxon-name-part-type="familia">Triozidae</tp:taxon-name-part></tp:taxon-name>) from <tp:taxon-name><tp:taxon-name-part taxon-name-part-type="genus">Casuarina</tp:taxon-name-part></tp:taxon-name> (<tp:taxon-name><tp:taxon-name-part taxon-name-part-type="familia">Casuarinaceae</tp:taxon-name-part></tp:taxon-name>)</article-title><source>Zootaxa</source><volume>2601</volume><fpage>1</fpage><lpage>27</lpage><uri xlink:type="simple">http://mapress.com/zootaxa/2010/f/z02601p027f.pdf</uri></element-citation></ref></ref-list></tp:taxon-treatment>
